# Supplementary material for: Gastrointestinal Residue Removal Using a Balloon Overtube under Ultrathin Endoscopic Navigation: Ex Vivo and In Vivo Experimental Studies
Source: J Clin Med. 2021 Aug 25;10(17):3796. doi: 10.3390/jcm10173796 (PMC8432193; doi:10.3390/jcm10173796)
Supplement: Supplementary file 1 [file jcm-10-03796-s001.zip]

Archive with 1 entries (1 files):
- jcm-1342021-supplementary.mp4
